# Supplementary material for: Analysis of Replication, Cell Division-Mediated Spread, and HBV Envelope Protein-Dependent Pseudotyping of Three Mammalian Delta-like Agents
Source: Viruses. 2024 May 28;16(6):859. doi: 10.3390/v16060859 (PMC11209313; doi:10.3390/v16060859)
Supplement: Supplementary file 1 [file viruses-16-00859-s001.zip]

Archive with 1 entries (1 files):
- viruses-3012235-supplementary.pdf
